# Supplementary material for: Antibiotic Exposure in School Children in Tropical Environments: Impact of Dietary Habits and Potential Health Risks
Source: Toxics. 2025 Dec 18;13(12):1089. doi: 10.3390/toxics13121089 (PMC12737428; doi:10.3390/toxics13121089)
Supplement: Supplementary file 1 [file toxics-13-01089-s001.zip]

Archive with 1 entries (1 files):
- toxics-4010426-supplementary.pdf
